# Supplementary material for: Anion Binding Based on Hg3 Anticrowns as Multidentate Lewis Acidic Hosts
Source: Inorg Chem. 2022 Aug 1;61(32):12526–33. doi: 10.1021/acs.inorgchem.2c00921 (PMC9948291; doi:10.1021/acs.inorgchem.2c00921)
Supplement: Supplementary file 2 — ic2c00921_si_002.xyz [file ic2c00921_si_002.xyz]

34
Hg3_anticrown-Br
 C   9.166930   9.890751  10.929586
 C   9.182416   9.097422  12.096034
 C   9.428273   7.744506  11.972085
 C   9.647341   7.139142  10.742168
 C   9.632195   7.917771   9.597350
 C   9.398346   9.281298   9.712533
 C   8.789011  10.910937  15.886741
 C   8.641872  12.310394  15.987337
 C   8.616600  12.883840  17.243010
 C   8.901635  10.172948  17.048156
 F   9.461884   6.942711  13.064266
 F   9.870060   5.818051  10.646012
 F   9.840361   7.345559   8.400112
 F   9.402341  10.002715   8.565186
 F   8.485961  14.224734  17.390672
 F   9.053519   8.826941  17.002697
 Hg  8.487740  13.525343  14.263458
 Hg  8.824302  11.975331  11.023511
 Hg  8.863949   9.946688  14.006241
 Br  6.447504  11.585336  12.971509
 C   8.718034  12.131426  18.405220
 C   8.862444  10.757928  18.306495
 F   8.676223  12.711224  19.616096
 F   8.959535  10.016700  19.422420
 C   8.595013  14.683694  12.497569
 C   8.726733  14.077527  11.230518
 C   8.809000  14.887604  10.115524
 C   8.753947  16.272285  10.197916
 C   8.624596  16.867212  11.441473
 C   8.553745  16.061827  12.569962
 F   8.945184  14.352381   8.877843
 F   8.821497  17.038696   9.096921
 F   8.567703  18.205816  11.536527
 F   8.436908  16.690443  13.764976

39
Hg3_anticrown-CH3CN
 F  -0.097102  -3.069284  -5.201847
 C  -3.378088  -4.441381  -7.312585
 C  -3.319759  -4.612820  -5.914445
 C  -2.209198  -4.147549  -5.235020
 C  -1.155418  -3.515931  -5.881909
 C  -1.212786  -3.347326  -7.257153
 C  -2.322401  -3.814855  -7.948545
 C  -7.445937  -2.792113  -6.236631
 C  -8.110305  -1.514248  -6.061222
 F  -2.116580  -4.293204  -3.895480
 F  -0.209395  -2.739236  -7.893908
 F  -2.341534  -3.632193  -9.286626
 H  -8.730160  -1.538196  -5.164734
 H  -7.368984  -0.721367  -5.959891
 H  -8.741584  -1.302623  -6.924467
 Hg -4.857579  -5.556131  -4.837462
 N  -6.920058  -3.803677  -6.375570
 C  -6.691683  -5.861456  -9.465511
 C  -7.745785  -6.509945  -8.790296
 C  -8.816535  -6.979492  -9.528185
 C  -8.888936  -6.830245 -10.906716
 C  -7.852081  -6.192401 -11.570867
 C  -6.770702  -5.720915 -10.838634
 F  -9.845405  -7.606042  -8.917436
 F  -9.937395  -7.286536 -11.595585
 F  -7.907761  -6.037929 -12.895653
 F  -5.780825  -5.105482 -11.520966
 Hg -5.008896  -5.111758  -8.455198
 Hg -7.736149  -6.790380  -6.708026
 C  -6.458286  -6.546057  -3.903539
 C  -6.422200  -6.743309  -2.535605
 C  -7.443698  -7.390051  -1.852877
 F  -5.373596  -6.300749  -1.808468
 F  -7.388198  -7.561818  -0.530217
 C  -7.570621  -7.023191  -4.626476
 C  -8.581011  -7.669363  -3.938704
 C  -8.537798  -7.859393  -2.563978
 F  -9.662630  -8.140605  -4.596128
 F  -9.529915  -8.480568  -1.922213

34
Hg3_anticrown-Cl
 C   9.164140   9.889983  10.928793
 C   9.179259   9.096338  12.095680
 C   9.421773   7.742681  11.970775
 C   9.638356   7.136753  10.740762
 C   9.623551   7.915364   9.595987
 C   9.392532   9.279282   9.711543
 C   8.785482  10.910319  15.887247
 C   8.638185  12.310290  15.987904
 C   8.609827  12.882891  17.244144
 C   8.895061  10.172402  17.049266
 F   9.454441   6.939829  13.062741
 F   9.858846   5.814930  10.644158
 F   9.829811   7.342401   8.398347
 F   9.396216  10.000115   8.563321
 F   8.478298  14.224030  17.392721
 F   9.046371   8.825873  17.004612
 Hg  8.489951  13.524981  14.263152
 Hg  8.827162  11.975554  11.024384
 Hg  8.866145   9.947744  14.005979
 Cl  6.658286  11.606583  12.982481
 C   8.708879  12.130366  18.406416
 C   8.853412  10.756930  18.307668
 F   8.665133  12.709874  19.617787
 F   8.948680  10.015483  19.424067
 C   8.591769  14.684169  12.497329
 C   8.723964  14.077793  11.229824
 C   8.803206  14.888469  10.114768
 C   8.745427  16.273002  10.196779
 C   8.615666  16.867880  11.440261
 C   8.547167  16.062469  12.568802
 F   8.939023  14.353849   8.876318
 F   8.811127  17.039781   9.095461
 F   8.556544  18.206800  11.534919
 F   8.429111  16.691968  13.763718

34
Hg3_anticrown-F
 C   9.172935   9.889283  10.927292
 C   9.186833   9.094493  12.095738
 C   9.399845   7.735783  11.966576
 C   9.591501   7.126032  10.734550
 C   9.577919   7.904632   9.589909
 C   9.373015   9.272322   9.707664
 C   8.792317  10.910107  15.889950
 C   8.645290  12.312032  15.990687
 C   8.588096  12.880412  17.248400
 C   8.872395  10.170144  17.053661
 F   9.427024   6.929175  13.056182
 F   9.787692   5.799959  10.635296
 F   9.761049   7.327277   8.389933
 F   9.373585   9.989612   8.556977
 F   8.452132  14.220922  17.400505
 F   9.018393   8.822706  17.012640
 Hg  8.531262  13.527421  14.264004
 Hg  8.869534  11.979579  11.029069
 Hg  8.905635   9.953903  14.007269
 F   7.443625  11.686901  13.025250
 C   8.661437  12.125335  18.410678
 C   8.805500  10.751978  18.311998
 F   8.594138  12.702182  19.622918
 F   8.876741  10.008160  19.429348
 C   8.601484  14.687743  12.497558
 C   8.734628  14.080486  11.228440
 C   8.785861  14.891547  10.111421
 C   8.703178  16.274737  10.191261
 C   8.572677  16.869615  11.434521
 C   8.528372  16.065519  12.564956
 F   8.917476  14.359812   8.871050
 F   8.746290  17.041176   9.087843
 F   8.490282  18.208096  11.526661
 F   8.404660  16.698094  13.757910

33
Hg3_anticrown
 F  -0.110612  -3.056192  -5.200224
 C  -3.374324  -4.456635  -7.314698
 C  -3.315860  -4.628353  -5.916476
 C  -2.212032  -4.149905  -5.234090
 C  -1.163971  -3.508510  -5.880211
 C  -1.221485  -3.339551  -7.256204
 C  -2.325545  -3.816442  -7.949695
 F  -2.122539  -4.296651  -3.896054
 F  -0.223072  -2.725788  -7.891034
 F  -2.347843  -3.634755  -9.286248
 Hg -4.840681  -5.582202  -4.836192
 C  -6.682787  -5.874446  -9.464275
 C  -7.736743  -6.523431  -8.789052
 C  -8.815260  -6.980258  -9.524658
 C  -8.892216  -6.820466 -10.901557
 C  -7.855014  -6.181812 -11.566041
 C  -6.768282  -5.719822 -10.836058
 F  -9.841461  -7.605674  -8.911759
 F  -9.942442  -7.269684 -11.588410
 F  -7.914171  -6.020763 -12.887822
 F  -5.778432  -5.103808 -11.514738
 Hg -4.992604  -5.136262  -8.464130
 Hg -7.727227  -6.820332  -6.712111
 C  -6.449509  -6.558557  -3.908675
 C  -6.419815  -6.741872  -2.538082
 C  -7.446872  -7.378620  -1.854705
 F  -5.371374  -6.298100  -1.814403
 F  -7.394984  -7.543306  -0.533068
 C  -7.561889  -7.035846  -4.631683
 C  -8.580239  -7.668868  -3.942296
 C  -8.541552  -7.848333  -2.566216
 F  -9.659577  -8.138096  -4.601643
 F  -9.535674  -8.461852  -1.924457

36
Hg3_anticrown-H2O
 C   9.281765   9.911113  10.922260
 C   9.331387   9.116213  12.085379
 C   9.514732   7.752578  11.950006
 C   9.647878   7.143371  10.709409
 C   9.597870   7.925220   9.564725
 C   9.416999   9.295864   9.691041
 C   8.889922  10.917596  15.850709
 C   8.740665  12.317287  15.951750
 C   8.606555  12.880576  17.207997
 C   8.896036  10.166167  17.012086
 F   9.566829   6.959099  13.040524
 F   9.819664   5.824774  10.604827
 F   9.722378   7.354638   8.365404
 F   9.375570  10.024996   8.555721
 F   8.461566  14.215470  17.344859
 F   9.036449   8.824961  16.955815
 H   6.219993  11.462192  14.209235
 H   5.866621  11.532781  12.712162
 Hg  8.728746  13.573041  14.265059
 Hg  9.043647  11.995414  10.995965
 Hg  9.115979   9.939446  14.002939
 O   6.605547  11.567271  13.330860
 C   8.612735  12.117145  18.367597
 C   8.759468  10.741334  18.268299
 F   8.477802  12.684945  19.566876
 F   8.764844   9.993455  19.372620
 C   8.738614  14.686637  12.487130
 C   8.839336  14.072268  11.222390
 C   8.824865  14.870583  10.093138
 C   8.713245  16.252487  10.165350
 C   8.615331  16.856930  11.410000
 C   8.630679  16.063560  12.549415
 F   8.920220  14.317613   8.865364
 F   8.698170  17.000823   9.061175
 F   8.506010  18.183491  11.496203
 F   8.531629  16.687388  13.742135

34
Hg3_anticrown-H
 C   9.126124   9.862201  10.910260
 C   9.140852   9.068471  12.077410
 C   9.377083   7.713973  11.953542
 C   9.588131   7.108243  10.722724
 C   9.573726   7.887128   9.577419
 C   9.348607   9.251875   9.692138
 C   8.743842  10.904118  15.913738
 C   8.597391  12.304438  16.014394
 C   8.563743  12.877679  17.269813
 C   8.847549  10.164509  17.074791
 F   9.409786   6.906438  13.042907
 F   9.799797   5.783823  10.621997
 F   9.771604   7.309078   8.379192
 F   9.353122   9.968444   8.540445
 F   8.432558  14.218939  17.423789
 F   8.997625   8.816982  17.035503
 Hg  8.483482  13.487806  14.237702
 Hg  8.812228  11.970939  11.067501
 Hg  8.849195   9.986086  13.986041
 H   8.113121  11.754466  13.063591
 C   8.657232  12.123656  18.431308
 C   8.800970  10.749548  18.332538
 F   8.605345  12.699936  19.645495
 F   8.886820  10.009074  19.452077
 C   8.552913  14.706363  12.482645
 C   8.684661  14.099793  11.214900
 C   8.759983  14.908869  10.098860
 C   8.698888  16.292983  10.181725
 C   8.569517  16.888200  11.425741
 C   8.504598  16.084124  12.555169
 F   8.894978  14.378786   8.857620
 F   8.757089  17.062942   9.080444
 F   8.503728  18.228522  11.516550
 F   8.386511  16.718747  13.748151

34
Hg3_anticrown-I
 C   9.167608   9.890644  10.929714
 C   9.183351   9.097624  12.095842
 C   9.435967   7.745959  11.972970
 C   9.660201   7.141342  10.743509
 C   9.644787   7.919920   9.598629
 C   9.405516   9.282646   9.713302
 C   8.790243  10.911284  15.886909
 C   8.643192  12.310315  15.987496
 C   8.624582  12.884693  17.242744
 C   8.909567  10.173752  17.047819
 F   9.471382   6.945167  13.066037
 F   9.887821   5.821090  10.647909
 F   9.857594   7.348507   8.401874
 F   9.410761  10.005146   8.566445
 F   8.495603  14.226017  17.389492
 F   9.063125   8.827802  17.001331
 Hg  8.480398  13.525125  14.263402
 Hg  8.816370  11.974562  11.022388
 Hg  8.856811   9.945564  14.006065
 I   6.178559  11.558381  12.957203
 C   8.731259  12.132784  18.404929
 C   8.875647  10.759262  18.306171
 F   8.694194  12.713079  19.615675
 F   8.977469  10.018491  19.421927
 C   8.596120  14.683762  12.497370
 C   8.727437  14.077749  11.230669
 C   8.816243  14.887645  10.116174
 C   8.766629  16.272602  10.198999
 C   8.637636  16.867562  11.442601
 C   8.561691  16.061928  12.570699
 F   8.953777  14.351533   8.878845
 F   8.838740  17.039098   9.098404
 F   8.585651  18.206289  11.538121
 F   8.446866  16.689859  13.766456

43
Hg3_anticrown-MeCOMe
 C  10.719335  11.845853  12.929980
 C  11.448280  11.290821  13.965213
 C   6.788372  10.621289  12.108534
 C   6.085561  11.194510  11.028677
 C   4.796699  10.764547  10.771727
 C   4.173068   9.791528  11.540842
 C   4.864104   9.226981  12.602385
 C   6.159816   9.650718  12.866240
 F  10.901395  10.339989  14.752976
 F   4.091925  11.291811   9.746992
 F   2.925641   9.397525  11.275488
 F   4.278048   8.292335  13.353515
 F   6.798729   9.077647  13.908794
 Hg  8.751195  11.191960  12.595968
 C  11.327352  12.835941  12.131038
 C   7.901179  14.143628   8.653818
 C   9.217245  14.563939   8.937505
 C   9.785758  15.542963   8.143993
 C   9.104004  16.127049   7.084212
 C   7.809946  15.713681   6.805620
 C   7.232112  14.727279   7.594288
 C   7.394365  15.055375  12.726922
 C   7.135690  16.220127  11.811833
 C   6.980883  15.195086  14.164812
 F  11.042819  15.973081   8.384141
 F   9.672397  17.076662   6.338645
 F   7.139372  16.267844   5.793678
 F   5.969787  14.353633   7.293435
 H   7.644562  16.083540  10.861261
 H   7.441225  17.157624  12.279869
 H   6.058712  16.293671  11.633004
 H   7.058033  14.240430  14.679013
 H   5.963816  15.585442  14.237900
 H   7.634392  15.923430  14.653567
 Hg 10.330572  13.751613  10.525895
 Hg  6.927571  12.675171   9.800577
 O   7.915750  14.032679  12.318865
 C  12.752060  11.677746  14.245067
 C  13.349527  12.651972  13.459576
 F  14.601397  13.037186  13.716895
 F  13.431972  11.130282  15.254726
 C  12.627042  13.212819  12.415202
 F  13.242359  14.158419  11.672435

42
Hg3_anticrown-MeOMe
 C   9.445534   9.856822  10.976615
 C   9.490498   9.074940  12.148351
 C   9.646003   7.706080  12.028091
 C   9.758205   7.080208  10.793968
 C   9.713888   7.849836   9.640509
 C   9.558653   9.224951   9.751719
 C   9.117432  10.904402  15.903941
 C   8.883841  12.291937  15.994028
 C   8.741666  12.858288  17.247024
 C   9.195012  10.164642  17.069894
 F   9.691541   6.925376  13.128099
 F   9.905038   5.757726  10.703479
 F   9.818395   7.263017   8.447435
 F   9.518336   9.940993   8.608373
 F   8.517330  14.182744  17.376182
 F   9.414383   8.833396  17.020064
 C   5.862037  10.954203  14.080993
 C   5.787403  12.289897  12.140645
 Hg  8.766496  13.516736  14.291253
 Hg  9.209844  11.940367  11.034995
 Hg  9.321717   9.921129  14.060198
 O   6.572251  11.849933  13.239050
 C   8.818399  12.107662  18.413015
 C   9.048659  10.742785  18.323591
 F   8.672844  12.678154  19.609844
 F   9.123036  10.007564  19.434245
 C   8.763518  14.622157  12.504766
 C   8.953497  14.013309  11.247318
 C   8.952461  14.807802  10.115319
 C   8.768505  16.182521  10.176875
 C   8.580953  16.782131  11.413473
 C   8.583460  15.991801  12.555532
 F   9.128542  14.257383   8.895140
 F   8.766800  16.927619   9.070319
 F   8.400118  18.101433  11.489664
 F   8.398753  16.612768  13.739375
 H   6.363603  13.041215  11.606117
 H   4.851621  12.739258  12.488511
 H   5.553807  11.457013  11.468380
 H   6.489659  10.748180  14.944708
 H   5.637788  10.018961  13.556404
 H   4.924187  11.404320  14.422283


6
CH3CN
 C  -7.444449  -2.795031  -6.237065
 C  -8.110559  -1.513709  -6.061242
 H  -8.732147  -1.533246  -5.165799
 H  -7.372696  -0.717664  -5.959068
 H  -8.742828  -1.297731  -6.922729
 N  -6.918206  -3.807252  -6.375903

3
H2O
 H   6.227961  11.463237  14.189533
 H   5.924165  11.538138  12.692181
 O   6.646696  11.569101  13.328507

10
MeCOMe
 C   7.405672  15.040602  12.723071
 C   7.137851  16.222053  11.817533
 C   6.973679  15.186992  14.165101
 H   7.482645  16.007330  10.808902
 H   7.645343  17.111297  12.200236
 H   6.069016  16.450200  11.802612
 H   7.216856  14.285845  14.722883
 H   5.898286  15.375467  14.217776
 H   7.468067  16.048898  14.620493
 O   7.936575  14.033152  12.315990

9
MeOMe
 C   5.866513  10.949913  14.073300
 C   5.793316  12.281663  12.142570
 O   6.543537  11.891103  13.270767
 H   6.390146  13.003401  11.587281
 H   4.844528  12.750761  12.435006
 H   5.571091  11.424694  11.492918
 H   6.516237  10.709262  14.913180
 H   5.647698  10.030424  13.514291
 H   4.921182  11.356359  14.456605
